# Supplementary material for: Short-Term Efficacy and Safety of Scleral Lenses in the Management of Severe Dry Eye in a Chinese Population
Source: J Clin Med. 2025 Jan 21;14(3):658. doi: 10.3390/jcm14030658 (PMC11818766; doi:10.3390/jcm14030658)
Supplement: Supplementary file 1 [file jcm-14-00658-s001.zip]

Archive with 1 entries (1 files):
- jcm-3333919-supplementary.pdf
